# Supplementary material for: Size Effect of Hydrated Lime on the Mechanical Performance of Asphalt Concrete
Source: Materials (Basel). 2022 May 22;15(10):3715. doi: 10.3390/ma15103715 (PMC9146764; doi:10.3390/ma15103715)
Supplement: Supplementary file 1 [file materials-15-03715-s001.zip]

Archive with 1 entries (1 files):
- materials-1732465-supplementary.pdf
